# Supplementary material for: Potential Risk, Spatial Distribution, and Soil Identification of Potentially Toxic Elements in Lycium barbarum L. (Wolfberry) Fruits and Soil System in Ningxia, China
Source: Int J Environ Res Public Health. 2022 Dec 3;19(23):16186. doi: 10.3390/ijerph192316186 (PMC9739834; doi:10.3390/ijerph192316186)
Supplement: Supplementary file 1 [file ijerph-19-16186-s001.zip]

Archive with 1 entries (1 files):
- ijerph-1990418-supplementary.pdf
